# Supplementary material for: Exit, Punishment and Rewards in Commons Dilemmas: An Experimental Study
Source: PLoS One. 2013 Aug 1;8(8):e69871. doi: 10.1371/journal.pone.0069871 (PMC3731340; doi:10.1371/journal.pone.0069871)
Supplement: Dataset S1 — Supporting dataset. (XLS) [file pone.0069871.s001.xls]

## Sheet: Legend
Dataset for G. Bravo and F. Squazzoni, Exit, punishment and rewards in commons dilemmas: An experimental study.
Variable names	Label	Values
treatment	Treatment name	intro = introductory periods; ex-neg = Ex-Neg treatment; ex-null = Ex-Null treatment; ex-pos = Ex-Pos treatment; no-neg = No-Neg treatment; no-null = No-Null treatment; no-pos = No-Pos treatment
id	Unique ID number for each participant
period	Period number
intro	Introductory periods	0 = FALSE; 1 = TRUE
ex	Exit allowed	0 = FALSE; 1 = TRUE
pos	Positive incentives	0 = FALSE; 1 = TRUE
neg	Negative incentives	0 = FALSE; 1 = TRUE
help	Cooperative choice	0 = FALSE; 1 = TRUE; NA = missing (subject chose to exit)
exit	Exit choice	0 = FALSE; 1 = TRUE

## Sheet: Dataset
treatment	id	period	intro	ex	pos	neg	help	exit
intro	101	1	1	0	0	0	1	0
intro	101	2	1	0	0	0	1	0
intro	101	3	1	0	0	0	1	0
intro	101	4	1	0	0	0	1	0
intro	101	5	1	0	0	0	0	0
intro	101	6	1	0	0	0	1	0
intro	101	7	1	0	0	0	1	0
intro	101	8	1	0	0	0	1	0
intro	101	9	1	0	0	0	0	0
intro	101	10	1	0	0	0	1	0
ex-null	101	11	0	1	0	0	1	0
ex-null	101	12	0	1	0	0	1	0
ex-null	101	13	0	1	0	0	0	0
ex-null	101	14	0	1	0	0	1	0
ex-null	101	15	0	1	0	0	1	0
ex-null	101	16	0	1	0	0	0	0
ex-null	101	17	0	1	0	0	1	0
ex-null	101	18	0	1	0	0	1	0
ex-null	101	19	0	1	0	0	0	0
ex-null	101	20	0	1	0	0	0	0
intro	102	1	1	0	0	0	1	0
intro	102	2	1	0	0	0	1	0
intro	102	3	1	0	0	0	1	0
intro	102	4	1	0	0	0	1	0
intro	102	5	1	0	0	0	1	0
intro	102	6	1	0	0	0	1	0
intro	102	7	1	0	0	0	0	0
intro	102	8	1	0	0	0	1	0
intro	102	9	1	0	0	0	0	0
intro	102	10	1	0	0	0	1	0
ex-null	102	11	0	1	0	0	1	0
ex-null	102	12	0	1	0	0	0	0
ex-null	102	13	0	1	0	0	0	0
ex-null	102	14	0	1	0	0	0	0
ex-null	102	15	0	1	0	0	0	0
ex-null	102	16	0	1	0	0	1	0
ex-null	102	17	0	1	0	0	NA	1
ex-null	102	18	0	1	0	0	1	0
ex-null	102	19	0	1	0	0	0	0
ex-null	102	20	0	1	0	0	0	0
intro	103	1	1	0	0	0	1	0
intro	103	2	1	0	0	0	1	0
intro	103	3	1	0	0	0	1	0
intro	103	4	1	0	0	0	1	0
intro	103	5	1	0	0	0	0	0
intro	103	6	1	0	0	0	0	0
intro	103	7	1	0	0	0	0	0
intro	103	8	1	0	0	0	0	0
intro	103	9	1	0	0	0	0	0
intro	103	10	1	0	0	0	0	0
ex-null	103	11	0	1	0	0	0	0
ex-null	103	12	0	1	0	0	0	0
ex-null	103	13	0	1	0	0	0	0
ex-null	103	14	0	1	0	0	0	0
ex-null	103	15	0	1	0	0	0	0
ex-null	103	16	0	1	0	0	0	0
ex-null	103	17	0	1	0	0	0	0
ex-null	103	18	0	1	0	0	0	0
ex-null	103	19	0	1	0	0	0	0
ex-null	103	20	0	1	0	0	0	0
intro	104	1	1	0	0	0	1	0
intro	104	2	1	0	0	0	1	0
intro	104	3	1	0	0	0	0	0
intro	104	4	1	0	0	0	1	0
intro	104	5	1	0	0	0	1	0
intro	104	6	1	0	0	0	0	0
intro	104	7	1	0	0	0	0	0
intro	104	8	1	0	0	0	0	0
intro	104	9	1	0	0	0	0	0
intro	104	10	1	0	0	0	0	0
ex-null	104	11	0	1	0	0	1	0
ex-null	104	12	0	1	0	0	0	0
ex-null	104	13	0	1	0	0	0	0
ex-null	104	14	0	1	0	0	0	0
ex-null	104	15	0	1	0	0	1	0
ex-null	104	16	0	1	0	0	0	0
ex-null	104	17	0	1	0	0	0	0
ex-null	104	18	0	1	0	0	0	0
ex-null	104	19	0	1	0	0	0	0
ex-null	104	20	0	1	0	0	0	0
intro	105	1	1	0	0	0	0	0
intro	105	2	1	0	0	0	1	0
intro	105	3	1	0	0	0	0	0
intro	105	4	1	0	0	0	1	0
intro	105	5	1	0	0	0	0	0
intro	105	6	1	0	0	0	0	0
intro	105	7	1	0	0	0	0	0
intro	105	8	1	0	0	0	0	0
intro	105	9	1	0	0	0	0	0
intro	105	10	1	0	0	0	0	0
ex-null	105	11	0	1	0	0	0	0
ex-null	105	12	0	1	0	0	1	0
ex-null	105	13	0	1	0	0	0	0
ex-null	105	14	0	1	0	0	0	0
ex-null	105	15	0	1	0	0	0	0
ex-null	105	16	0	1	0	0	0	0
ex-null	105	17	0	1	0	0	0	0
ex-null	105	18	0	1	0	0	0	0
ex-null	105	19	0	1	0	0	NA	1
ex-null	105	20	0	1	0	0	0	0
intro	106	1	1	0	0	0	1	0
intro	106	2	1	0	0	0	1	0
intro	106	3	1	0	0	0	1	0
intro	106	4	1	0	0	0	0	0
intro	106	5	1	0	0	0	0	0
intro	106	6	1	0	0	0	0	0
intro	106	7	1	0	0	0	0	0
intro	106	8	1	0	0	0	0	0
intro	106	9	1	0	0	0	0	0
intro	106	10	1	0	0	0	0	0
ex-null	106	11	0	1	0	0	1	0
ex-null	106	12	0	1	0	0	0	0
ex-null	106	13	0	1	0	0	0	0
ex-null	106	14	0	1	0	0	0	0
ex-null	106	15	0	1	0	0	0	0
ex-null	106	16	0	1	0	0	0	0
ex-null	106	17	0	1	0	0	0	0
ex-null	106	18	0	1	0	0	1	0
ex-null	106	19	0	1	0	0	0	0
ex-null	106	20	0	1	0	0	0	0
intro	107	1	1	0	0	0	0	0
intro	107	2	1	0	0	0	1	0
intro	107	3	1	0	0	0	0	0
intro	107	4	1	0	0	0	0	0
intro	107	5	1	0	0	0	1	0
intro	107	6	1	0	0	0	0	0
intro	107	7	1	0	0	0	0	0
intro	107	8	1	0	0	0	1	0
intro	107	9	1	0	0	0	0	0
intro	107	10	1	0	0	0	0	0
ex-null	107	11	0	1	0	0	0	0
ex-null	107	12	0	1	0	0	0	0
ex-null	107	13	0	1	0	0	0	0
ex-null	107	14	0	1	0	0	0	0
ex-null	107	15	0	1	0	0	0	0
ex-null	107	16	0	1	0	0	0	0
ex-null	107	17	0	1	0	0	0	0
ex-null	107	18	0	1	0	0	0	0
ex-null	107	19	0	1	0	0	0	0
ex-null	107	20	0	1	0	0	0	0
intro	108	1	1	0	0	0	0	0
intro	108	2	1	0	0	0	0	0
intro	108	3	1	0	0	0	0	0
intro	108	4	1	0	0	0	0	0
intro	108	5	1	0	0	0	0	0
intro	108	6	1	0	0	0	1	0
intro	108	7	1	0	0	0	0	0
intro	108	8	1	0	0	0	0	0
intro	108	9	1	0	0	0	0	0
intro	108	10	1	0	0	0	0	0
ex-null	108	11	0	1	0	0	0	0
ex-null	108	12	0	1	0	0	0	0
ex-null	108	13	0	1	0	0	1	0
ex-null	108	14	0	1	0	0	0	0
ex-null	108	15	0	1	0	0	0	0
ex-null	108	16	0	1	0	0	0	0
ex-null	108	17	0	1	0	0	0	0
ex-null	108	18	0	1	0	0	0	0
ex-null	108	19	0	1	0	0	0	0
ex-null	108	20	0	1	0	0	0	0
intro	109	1	1	0	0	0	1	0
intro	109	2	1	0	0	0	1	0
intro	109	3	1	0	0	0	1	0
intro	109	4	1	0	0	0	1	0
intro	109	5	1	0	0	0	1	0
intro	109	6	1	0	0	0	1	0
intro	109	7	1	0	0	0	0	0
intro	109	8	1	0	0	0	0	0
intro	109	9	1	0	0	0	0	0
intro	109	10	1	0	0	0	0	0
ex-null	109	11	0	1	0	0	0	0
ex-null	109	12	0	1	0	0	1	0
ex-null	109	13	0	1	0	0	1	0
ex-null	109	14	0	1	0	0	0	0
ex-null	109	15	0	1	0	0	0	0
ex-null	109	16	0	1	0	0	0	0
ex-null	109	17	0	1	0	0	0	0
ex-null	109	18	0	1	0	0	0	0
ex-null	109	19	0	1	0	0	0	0
ex-null	109	20	0	1	0	0	0	0
intro	110	1	1	0	0	0	0	0
intro	110	2	1	0	0	0	0	0
intro	110	3	1	0	0	0	0	0
intro	110	4	1	0	0	0	1	0
intro	110	5	1	0	0	0	0	0
intro	110	6	1	0	0	0	1	0
intro	110	7	1	0	0	0	0	0
intro	110	8	1	0	0	0	0	0
intro	110	9	1	0	0	0	0	0
intro	110	10	1	0	0	0	0	0
ex-null	110	11	0	1	0	0	0	0
ex-null	110	12	0	1	0	0	0	0
ex-null	110	13	0	1	0	0	0	0
ex-null	110	14	0	1	0	0	0	0
ex-null	110	15	0	1	0	0	0	0
ex-null	110	16	0	1	0	0	0	0
ex-null	110	17	0	1	0	0	1	0
ex-null	110	18	0	1	0	0	0	0
ex-null	110	19	0	1	0	0	0	0
ex-null	110	20	0	1	0	0	0	0
intro	111	1	1	0	0	0	0	0
intro	111	2	1	0	0	0	0	0
intro	111	3	1	0	0	0	0	0
intro	111	4	1	0	0	0	0	0
intro	111	5	1	0	0	0	0	0
intro	111	6	1	0	0	0	0	0
intro	111	7	1	0	0	0	0	0
intro	111	8	1	0	0	0	0	0
intro	111	9	1	0	0	0	0	0
intro	111	10	1	0	0	0	0	0
ex-null	111	11	0	1	0	0	0	0
ex-null	111	12	0	1	0	0	0	0
ex-null	111	13	0	1	0	0	0	0
ex-null	111	14	0	1	0	0	0	0
ex-null	111	15	0	1	0	0	0	0
ex-null	111	16	0	1	0	0	0	0
ex-null	111	17	0	1	0	0	0	0
ex-null	111	18	0	1	0	0	0	0
ex-null	111	19	0	1	0	0	0	0
ex-null	111	20	0	1	0	0	0	0
intro	112	1	1	0	0	0	1	0
intro	112	2	1	0	0	0	1	0
intro	112	3	1	0	0	0	1	0
intro	112	4	1	0	0	0	1	0
intro	112	5	1	0	0	0	1	0
intro	112	6	1	0	0	0	1	0
intro	112	7	1	0	0	0	0	0
intro	112	8	1	0	0	0	0	0
intro	112	9	1	0	0	0	0	0
intro	112	10	1	0	0	0	0	0
ex-null	112	11	0	1	0	0	0	0
ex-null	112	12	0	1	0	0	1	0
ex-null	112	13	0	1	0	0	0	0
ex-null	112	14	0	1	0	0	0	0
ex-null	112	15	0	1	0	0	0	0
ex-null	112	16	0	1	0	0	0	0
ex-null	112	17	0	1	0	0	0	0
ex-null	112	18	0	1	0	0	0	0
ex-null	112	19	0	1	0	0	0	0
ex-null	112	20	0	1	0	0	0	0
intro	113	1	1	0	0	0	1	0
intro	113	2	1	0	0	0	1	0
intro	113	3	1	0	0	0	0	0
intro	113	4	1	0	0	0	1	0
intro	113	5	1	0	0	0	0	0
intro	113	6	1	0	0	0	0	0
intro	113	7	1	0	0	0	1	0
intro	113	8	1	0	0	0	1	0
intro	113	9	1	0	0	0	1	0
intro	113	10	1	0	0	0	0	0
ex-null	113	11	0	1	0	0	1	0
ex-null	113	12	0	1	0	0	0	0
ex-null	113	13	0	1	0	0	0	0
ex-null	113	14	0	1	0	0	0	0
ex-null	113	15	0	1	0	0	1	0
ex-null	113	16	0	1	0	0	1	0
ex-null	113	17	0	1	0	0	0	0
ex-null	113	18	0	1	0	0	0	0
ex-null	113	19	0	1	0	0	0	0
ex-null	113	20	0	1	0	0	0	0
intro	114	1	1	0	0	0	0	0
intro	114	2	1	0	0	0	0	0
intro	114	3	1	0	0	0	0	0
intro	114	4	1	0	0	0	0	0
intro	114	5	1	0	0	0	0	0
intro	114	6	1	0	0	0	0	0
intro	114	7	1	0	0	0	0	0
intro	114	8	1	0	0	0	0	0
intro	114	9	1	0	0	0	0	0
intro	114	10	1	0	0	0	0	0
ex-null	114	11	0	1	0	0	NA	1
ex-null	114	12	0	1	0	0	0	0
ex-null	114	13	0	1	0	0	0	0
ex-null	114	14	0	1	0	0	0	0
ex-null	114	15	0	1	0	0	0	0
ex-null	114	16	0	1	0	0	0	0
ex-null	114	17	0	1	0	0	0	0
ex-null	114	18	0	1	0	0	0	0
ex-null	114	19	0	1	0	0	0	0
ex-null	114	20	0	1	0	0	0	0
intro	115	1	1	0	0	0	1	0
intro	115	2	1	0	0	0	1	0
intro	115	3	1	0	0	0	0	0
intro	115	4	1	0	0	0	0	0
intro	115	5	1	0	0	0	0	0
intro	115	6	1	0	0	0	1	0
intro	115	7	1	0	0	0	0	0
intro	115	8	1	0	0	0	0	0
intro	115	9	1	0	0	0	0	0
intro	115	10	1	0	0	0	0	0
ex-null	115	11	0	1	0	0	0	0
ex-null	115	12	0	1	0	0	1	0
ex-null	115	13	0	1	0	0	0	0
ex-null	115	14	0	1	0	0	0	0
ex-null	115	15	0	1	0	0	0	0
ex-null	115	16	0	1	0	0	1	0
ex-null	115	17	0	1	0	0	0	0
ex-null	115	18	0	1	0	0	0	0
ex-null	115	19	0	1	0	0	0	0
ex-null	115	20	0	1	0	0	0	0
intro	116	1	1	0	0	0	1	0
intro	116	2	1	0	0	0	1	0
intro	116	3	1	0	0	0	1	0
intro	116	4	1	0	0	0	1	0
intro	116	5	1	0	0	0	1	0
intro	116	6	1	0	0	0	1	0
intro	116	7	1	0	0	0	1	0
intro	116	8	1	0	0	0	0	0
intro	116	9	1	0	0	0	1	0
intro	116	10	1	0	0	0	1	0
ex-null	116	11	0	1	0	0	1	0
ex-null	116	12	0	1	0	0	1	0
ex-null	116	13	0	1	0	0	1	0
ex-null	116	14	0	1	0	0	0	0
ex-null	116	15	0	1	0	0	1	0
ex-null	116	16	0	1	0	0	0	0
ex-null	116	17	0	1	0	0	1	0
ex-null	116	18	0	1	0	0	0	0
ex-null	116	19	0	1	0	0	1	0
ex-null	116	20	0	1	0	0	1	0
intro	117	1	1	0	0	0	1	0
intro	117	2	1	0	0	0	0	0
intro	117	3	1	0	0	0	1	0
intro	117	4	1	0	0	0	0	0
intro	117	5	1	0	0	0	1	0
intro	117	6	1	0	0	0	0	0
intro	117	7	1	0	0	0	0	0
intro	117	8	1	0	0	0	1	0
intro	117	9	1	0	0	0	0	0
intro	117	10	1	0	0	0	0	0
ex-null	117	11	0	1	0	0	1	0
ex-null	117	12	0	1	0	0	0	0
ex-null	117	13	0	1	0	0	0	0
ex-null	117	14	0	1	0	0	0	0
ex-null	117	15	0	1	0	0	1	0
ex-null	117	16	0	1	0	0	0	0
ex-null	117	17	0	1	0	0	0	0
ex-null	117	18	0	1	0	0	0	0
ex-null	117	19	0	1	0	0	0	0
ex-null	117	20	0	1	0	0	0	0
intro	118	1	1	0	0	0	1	0
intro	118	2	1	0	0	0	1	0
intro	118	3	1	0	0	0	1	0
intro	118	4	1	0	0	0	0	0
intro	118	5	1	0	0	0	0	0
intro	118	6	1	0	0	0	1	0
intro	118	7	1	0	0	0	0	0
intro	118	8	1	0	0	0	1	0
intro	118	9	1	0	0	0	0	0
intro	118	10	1	0	0	0	0	0
ex-null	118	11	0	1	0	0	1	0
ex-null	118	12	0	1	0	0	0	0
ex-null	118	13	0	1	0	0	0	0
ex-null	118	14	0	1	0	0	0	0
ex-null	118	15	0	1	0	0	0	0
ex-null	118	16	0	1	0	0	0	0
ex-null	118	17	0	1	0	0	0	0
ex-null	118	18	0	1	0	0	1	0
ex-null	118	19	0	1	0	0	0	0
ex-null	118	20	0	1	0	0	0	0
intro	119	1	1	0	0	0	1	0
intro	119	2	1	0	0	0	0	0
intro	119	3	1	0	0	0	0	0
intro	119	4	1	0	0	0	1	0
intro	119	5	1	0	0	0	1	0
intro	119	6	1	0	0	0	1	0
intro	119	7	1	0	0	0	0	0
intro	119	8	1	0	0	0	0	0
intro	119	9	1	0	0	0	1	0
intro	119	10	1	0	0	0	0	0
ex-null	119	11	0	1	0	0	1	0
ex-null	119	12	0	1	0	0	0	0
ex-null	119	13	0	1	0	0	0	0
ex-null	119	14	0	1	0	0	0	0
ex-null	119	15	0	1	0	0	0	0
ex-null	119	16	0	1	0	0	0	0
ex-null	119	17	0	1	0	0	1	0
ex-null	119	18	0	1	0	0	0	0
ex-null	119	19	0	1	0	0	0	0
ex-null	119	20	0	1	0	0	0	0
intro	120	1	1	0	0	0	0	0
intro	120	2	1	0	0	0	1	0
intro	120	3	1	0	0	0	0	0
intro	120	4	1	0	0	0	1	0
intro	120	5	1	0	0	0	0	0
intro	120	6	1	0	0	0	0	0
intro	120	7	1	0	0	0	1	0
intro	120	8	1	0	0	0	0	0
intro	120	9	1	0	0	0	1	0
intro	120	10	1	0	0	0	0	0
ex-null	120	11	0	1	0	0	1	0
ex-null	120	12	0	1	0	0	1	0
ex-null	120	13	0	1	0	0	0	0
ex-null	120	14	0	1	0	0	0	0
ex-null	120	15	0	1	0	0	1	0
ex-null	120	16	0	1	0	0	1	0
ex-null	120	17	0	1	0	0	0	0
ex-null	120	18	0	1	0	0	1	0
ex-null	120	19	0	1	0	0	0	0
ex-null	120	20	0	1	0	0	1	0
intro	121	1	1	0	0	0	1	0
intro	121	2	1	0	0	0	1	0
intro	121	3	1	0	0	0	1	0
intro	121	4	1	0	0	0	1	0
intro	121	5	1	0	0	0	1	0
intro	121	6	1	0	0	0	1	0
intro	121	7	1	0	0	0	1	0
intro	121	8	1	0	0	0	0	0
intro	121	9	1	0	0	0	0	0
intro	121	10	1	0	0	0	1	0
ex-null	121	11	0	1	0	0	1	0
ex-null	121	12	0	1	0	0	0	0
ex-null	121	13	0	1	0	0	0	0
ex-null	121	14	0	1	0	0	0	0
ex-null	121	15	0	1	0	0	0	0
ex-null	121	16	0	1	0	0	0	0
ex-null	121	17	0	1	0	0	0	0
ex-null	121	18	0	1	0	0	0	0
ex-null	121	19	0	1	0	0	0	0
ex-null	121	20	0	1	0	0	0	0
intro	122	1	1	0	0	0	1	0
intro	122	2	1	0	0	0	0	0
intro	122	3	1	0	0	0	1	0
intro	122	4	1	0	0	0	0	0
intro	122	5	1	0	0	0	1	0
intro	122	6	1	0	0	0	0	0
intro	122	7	1	0	0	0	0	0
intro	122	8	1	0	0	0	0	0
intro	122	9	1	0	0	0	0	0
intro	122	10	1	0	0	0	0	0
ex-null	122	11	0	1	0	0	0	0
ex-null	122	12	0	1	0	0	1	0
ex-null	122	13	0	1	0	0	0	0
ex-null	122	14	0	1	0	0	0	0
ex-null	122	15	0	1	0	0	0	0
ex-null	122	16	0	1	0	0	1	0
ex-null	122	17	0	1	0	0	0	0
ex-null	122	18	0	1	0	0	0	0
ex-null	122	19	0	1	0	0	0	0
ex-null	122	20	0	1	0	0	0	0
intro	123	1	1	0	0	0	0	0
intro	123	2	1	0	0	0	0	0
intro	123	3	1	0	0	0	1	0
intro	123	4	1	0	0	0	0	0
intro	123	5	1	0	0	0	1	0
intro	123	6	1	0	0	0	1	0
intro	123	7	1	0	0	0	0	0
intro	123	8	1	0	0	0	0	0
intro	123	9	1	0	0	0	0	0
intro	123	10	1	0	0	0	1	0
ex-null	123	11	0	1	0	0	0	0
ex-null	123	12	0	1	0	0	0	0
ex-null	123	13	0	1	0	0	1	0
ex-null	123	14	0	1	0	0	1	0
ex-null	123	15	0	1	0	0	0	0
ex-null	123	16	0	1	0	0	0	0
ex-null	123	17	0	1	0	0	1	0
ex-null	123	18	0	1	0	0	0	0
ex-null	123	19	0	1	0	0	1	0
ex-null	123	20	0	1	0	0	0	0
intro	124	1	1	0	0	0	0	0
intro	124	2	1	0	0	0	0	0
intro	124	3	1	0	0	0	0	0
intro	124	4	1	0	0	0	0	0
intro	124	5	1	0	0	0	0	0
intro	124	6	1	0	0	0	0	0
intro	124	7	1	0	0	0	0	0
intro	124	8	1	0	0	0	0	0
intro	124	9	1	0	0	0	0	0
intro	124	10	1	0	0	0	1	0
ex-null	124	11	0	1	0	0	0	0
ex-null	124	12	0	1	0	0	0	0
ex-null	124	13	0	1	0	0	0	0
ex-null	124	14	0	1	0	0	0	0
ex-null	124	15	0	1	0	0	0	0
ex-null	124	16	0	1	0	0	0	0
ex-null	124	17	0	1	0	0	0	0
ex-null	124	18	0	1	0	0	0	0
ex-null	124	19	0	1	0	0	0	0
ex-null	124	20	0	1	0	0	0	0
intro	201	1	1	0	0	0	0	0
intro	201	2	1	0	0	0	0	0
intro	201	3	1	0	0	0	0	0
intro	201	4	1	0	0	0	0	0
intro	201	5	1	0	0	0	1	0
intro	201	6	1	0	0	0	0	0
intro	201	7	1	0	0	0	0	0
intro	201	8	1	0	0	0	0	0
intro	201	9	1	0	0	0	0	0
intro	201	10	1	0	0	0	0	0
ex-neg	201	11	0	1	0	1	NA	1
ex-neg	201	12	0	1	0	1	0	0
ex-neg	201	13	0	1	0	1	1	0
ex-neg	201	14	0	1	0	1	0	0
ex-neg	201	15	0	1	0	1	0	0
ex-neg	201	16	0	1	0	1	NA	1
ex-neg	201	17	0	1	0	1	NA	1
ex-neg	201	18	0	1	0	1	NA	1
ex-neg	201	19	0	1	0	1	NA	1
ex-neg	201	20	0	1	0	1	NA	1
intro	202	1	1	0	0	0	0	0
intro	202	2	1	0	0	0	0	0
intro	202	3	1	0	0	0	0	0
intro	202	4	1	0	0	0	0	0
intro	202	5	1	0	0	0	0	0
intro	202	6	1	0	0	0	0	0
intro	202	7	1	0	0	0	0	0
intro	202	8	1	0	0	0	0	0
intro	202	9	1	0	0	0	0	0
intro	202	10	1	0	0	0	0	0
ex-neg	202	11	0	1	0	1	NA	1
ex-neg	202	12	0	1	0	1	NA	1
ex-neg	202	13	0	1	0	1	NA	1
ex-neg	202	14	0	1	0	1	NA	1
ex-neg	202	15	0	1	0	1	NA	1
ex-neg	202	16	0	1	0	1	NA	1
ex-neg	202	17	0	1	0	1	NA	1
ex-neg	202	18	0	1	0	1	NA	1
ex-neg	202	19	0	1	0	1	NA	1
ex-neg	202	20	0	1	0	1	NA	1
intro	203	1	1	0	0	0	0	0
intro	203	2	1	0	0	0	0	0
intro	203	3	1	0	0	0	0	0
intro	203	4	1	0	0	0	1	0
intro	203	5	1	0	0	0	0	0
intro	203	6	1	0	0	0	0	0
intro	203	7	1	0	0	0	0	0
intro	203	8	1	0	0	0	0	0
intro	203	9	1	0	0	0	0	0
intro	203	10	1	0	0	0	0	0
ex-neg	203	11	0	1	0	1	0	0
ex-neg	203	12	0	1	0	1	0	0
ex-neg	203	13	0	1	0	1	1	0
ex-neg	203	14	0	1	0	1	1	0
ex-neg	203	15	0	1	0	1	0	0
ex-neg	203	16	0	1	0	1	0	0
ex-neg	203	17	0	1	0	1	0	0
ex-neg	203	18	0	1	0	1	0	0
ex-neg	203	19	0	1	0	1	0	0
ex-neg	203	20	0	1	0	1	0	0
intro	204	1	1	0	0	0	1	0
intro	204	2	1	0	0	0	1	0
intro	204	3	1	0	0	0	0	0
intro	204	4	1	0	0	0	0	0
intro	204	5	1	0	0	0	1	0
intro	204	6	1	0	0	0	0	0
intro	204	7	1	0	0	0	1	0
intro	204	8	1	0	0	0	1	0
intro	204	9	1	0	0	0	0	0
intro	204	10	1	0	0	0	0	0
ex-neg	204	11	0	1	0	1	1	0
ex-neg	204	12	0	1	0	1	1	0
ex-neg	204	13	0	1	0	1	1	0
ex-neg	204	14	0	1	0	1	1	0
ex-neg	204	15	0	1	0	1	1	0
ex-neg	204	16	0	1	0	1	0	0
ex-neg	204	17	0	1	0	1	0	0
ex-neg	204	18	0	1	0	1	0	0
ex-neg	204	19	0	1	0	1	1	0
ex-neg	204	20	0	1	0	1	0	0
intro	205	1	1	0	0	0	0	0
intro	205	2	1	0	0	0	0	0
intro	205	3	1	0	0	0	0	0
intro	205	4	1	0	0	0	1	0
intro	205	5	1	0	0	0	0	0
intro	205	6	1	0	0	0	0	0
intro	205	7	1	0	0	0	0	0
intro	205	8	1	0	0	0	0	0
intro	205	9	1	0	0	0	0	0
intro	205	10	1	0	0	0	0	0
ex-neg	205	11	0	1	0	1	1	0
ex-neg	205	12	0	1	0	1	1	0
ex-neg	205	13	0	1	0	1	0	0
ex-neg	205	14	0	1	0	1	0	0
ex-neg	205	15	0	1	0	1	0	0
ex-neg	205	16	0	1	0	1	1	0
ex-neg	205	17	0	1	0	1	0	0
ex-neg	205	18	0	1	0	1	0	0
ex-neg	205	19	0	1	0	1	0	0
ex-neg	205	20	0	1	0	1	0	0
intro	206	1	1	0	0	0	1	0
intro	206	2	1	0	0	0	1	0
intro	206	3	1	0	0	0	0	0
intro	206	4	1	0	0	0	1	0
intro	206	5	1	0	0	0	0	0
intro	206	6	1	0	0	0	0	0
intro	206	7	1	0	0	0	0	0
intro	206	8	1	0	0	0	1	0
intro	206	9	1	0	0	0	0	0
intro	206	10	1	0	0	0	0	0
ex-neg	206	11	0	1	0	1	1	0
ex-neg	206	12	0	1	0	1	1	0
ex-neg	206	13	0	1	0	1	1	0
ex-neg	206	14	0	1	0	1	1	0
ex-neg	206	15	0	1	0	1	1	0
ex-neg	206	16	0	1	0	1	1	0
ex-neg	206	17	0	1	0	1	1	0
ex-neg	206	18	0	1	0	1	0	0
ex-neg	206	19	0	1	0	1	0	0
ex-neg	206	20	0	1	0	1	0	0
intro	207	1	1	0	0	0	0	0
intro	207	2	1	0	0	0	0	0
intro	207	3	1	0	0	0	1	0
intro	207	4	1	0	0	0	0	0
intro	207	5	1	0	0	0	0	0
intro	207	6	1	0	0	0	0	0
intro	207	7	1	0	0	0	0	0
intro	207	8	1	0	0	0	0	0
intro	207	9	1	0	0	0	0	0
intro	207	10	1	0	0	0	0	0
ex-neg	207	11	0	1	0	1	0	0
ex-neg	207	12	0	1	0	1	0	0
ex-neg	207	13	0	1	0	1	0	0
ex-neg	207	14	0	1	0	1	0	0
ex-neg	207	15	0	1	0	1	NA	1
ex-neg	207	16	0	1	0	1	NA	1
ex-neg	207	17	0	1	0	1	0	0
ex-neg	207	18	0	1	0	1	0	0
ex-neg	207	19	0	1	0	1	0	0
ex-neg	207	20	0	1	0	1	0	0
intro	208	1	1	0	0	0	0	0
intro	208	2	1	0	0	0	1	0
intro	208	3	1	0	0	0	0	0
intro	208	4	1	0	0	0	0	0
intro	208	5	1	0	0	0	1	0
intro	208	6	1	0	0	0	0	0
intro	208	7	1	0	0	0	0	0
intro	208	8	1	0	0	0	1	0
intro	208	9	1	0	0	0	0	0
intro	208	10	1	0	0	0	0	0
ex-neg	208	11	0	1	0	1	1	0
ex-neg	208	12	0	1	0	1	0	0
ex-neg	208	13	0	1	0	1	0	0
ex-neg	208	14	0	1	0	1	1	0
ex-neg	208	15	0	1	0	1	0	0
ex-neg	208	16	0	1	0	1	0	0
ex-neg	208	17	0	1	0	1	0	0
ex-neg	208	18	0	1	0	1	0	0
ex-neg	208	19	0	1	0	1	0	0
ex-neg	208	20	0	1	0	1	NA	1
intro	209	1	1	0	0	0	1	0
intro	209	2	1	0	0	0	1	0
intro	209	3	1	0	0	0	0	0
intro	209	4	1	0	0	0	1	0
intro	209	5	1	0	0	0	0	0
intro	209	6	1	0	0	0	0	0
intro	209	7	1	0	0	0	1	0
intro	209	8	1	0	0	0	1	0
intro	209	9	1	0	0	0	0	0
intro	209	10	1	0	0	0	0	0
ex-neg	209	11	0	1	0	1	1	0
ex-neg	209	12	0	1	0	1	1	0
ex-neg	209	13	0	1	0	1	1	0
ex-neg	209	14	0	1	0	1	0	0
ex-neg	209	15	0	1	0	1	0	0
ex-neg	209	16	0	1	0	1	0	0
ex-neg	209	17	0	1	0	1	0	0
ex-neg	209	18	0	1	0	1	0	0
ex-neg	209	19	0	1	0	1	0	0
ex-neg	209	20	0	1	0	1	1	0
intro	210	1	1	0	0	0	0	0
intro	210	2	1	0	0	0	1	0
intro	210	3	1	0	0	0	1	0
intro	210	4	1	0	0	0	1	0
intro	210	5	1	0	0	0	0	0
intro	210	6	1	0	0	0	0	0
intro	210	7	1	0	0	0	1	0
intro	210	8	1	0	0	0	1	0
intro	210	9	1	0	0	0	0	0
intro	210	10	1	0	0	0	0	0
ex-neg	210	11	0	1	0	1	1	0
ex-neg	210	12	0	1	0	1	1	0
ex-neg	210	13	0	1	0	1	1	0
ex-neg	210	14	0	1	0	1	1	0
ex-neg	210	15	0	1	0	1	0	0
ex-neg	210	16	0	1	0	1	0	0
ex-neg	210	17	0	1	0	1	0	0
ex-neg	210	18	0	1	0	1	0	0
ex-neg	210	19	0	1	0	1	0	0
ex-neg	210	20	0	1	0	1	0	0
intro	211	1	1	0	0	0	0	0
intro	211	2	1	0	0	0	0	0
intro	211	3	1	0	0	0	0	0
intro	211	4	1	0	0	0	0	0
intro	211	5	1	0	0	0	0	0
intro	211	6	1	0	0	0	0	0
intro	211	7	1	0	0	0	0	0
intro	211	8	1	0	0	0	0	0
intro	211	9	1	0	0	0	0	0
intro	211	10	1	0	0	0	0	0
ex-neg	211	11	0	1	0	1	1	0
ex-neg	211	12	0	1	0	1	1	0
ex-neg	211	13	0	1	0	1	1	0
ex-neg	211	14	0	1	0	1	1	0
ex-neg	211	15	0	1	0	1	1	0
ex-neg	211	16	0	1	0	1	0	0
ex-neg	211	17	0	1	0	1	0	0
ex-neg	211	18	0	1	0	1	0	0
ex-neg	211	19	0	1	0	1	0	0
ex-neg	211	20	0	1	0	1	0	0
intro	212	1	1	0	0	0	1	0
intro	212	2	1	0	0	0	0	0
intro	212	3	1	0	0	0	0	0
intro	212	4	1	0	0	0	1	0
intro	212	5	1	0	0	0	1	0
intro	212	6	1	0	0	0	0	0
intro	212	7	1	0	0	0	1	0
intro	212	8	1	0	0	0	0	0
intro	212	9	1	0	0	0	0	0
intro	212	10	1	0	0	0	0	0
ex-neg	212	11	0	1	0	1	1	0
ex-neg	212	12	0	1	0	1	1	0
ex-neg	212	13	0	1	0	1	0	0
ex-neg	212	14	0	1	0	1	NA	1
ex-neg	212	15	0	1	0	1	1	0
ex-neg	212	16	0	1	0	1	NA	1
ex-neg	212	17	0	1	0	1	0	0
ex-neg	212	18	0	1	0	1	0	0
ex-neg	212	19	0	1	0	1	0	0
ex-neg	212	20	0	1	0	1	NA	1
intro	213	1	1	0	0	0	1	0
intro	213	2	1	0	0	0	0	0
intro	213	3	1	0	0	0	1	0
intro	213	4	1	0	0	0	0	0
intro	213	5	1	0	0	0	0	0
intro	213	6	1	0	0	0	0	0
intro	213	7	1	0	0	0	1	0
intro	213	8	1	0	0	0	0	0
intro	213	9	1	0	0	0	1	0
intro	213	10	1	0	0	0	0	0
ex-neg	213	11	0	1	0	1	1	0
ex-neg	213	12	0	1	0	1	0	0
ex-neg	213	13	0	1	0	1	NA	1
ex-neg	213	14	0	1	0	1	0	0
ex-neg	213	15	0	1	0	1	1	0
ex-neg	213	16	0	1	0	1	0	0
ex-neg	213	17	0	1	0	1	NA	1
ex-neg	213	18	0	1	0	1	1	0
ex-neg	213	19	0	1	0	1	NA	1
ex-neg	213	20	0	1	0	1	0	0
intro	214	1	1	0	0	0	0	0
intro	214	2	1	0	0	0	0	0
intro	214	3	1	0	0	0	0	0
intro	214	4	1	0	0	0	0	0
intro	214	5	1	0	0	0	0	0
intro	214	6	1	0	0	0	0	0
intro	214	7	1	0	0	0	0	0
intro	214	8	1	0	0	0	0	0
intro	214	9	1	0	0	0	0	0
intro	214	10	1	0	0	0	0	0
ex-neg	214	11	0	1	0	1	1	0
ex-neg	214	12	0	1	0	1	NA	1
ex-neg	214	13	0	1	0	1	NA	1
ex-neg	214	14	0	1	0	1	0	0
ex-neg	214	15	0	1	0	1	NA	1
ex-neg	214	16	0	1	0	1	NA	1
ex-neg	214	17	0	1	0	1	NA	1
ex-neg	214	18	0	1	0	1	1	0
ex-neg	214	19	0	1	0	1	0	0
ex-neg	214	20	0	1	0	1	NA	1
intro	215	1	1	0	0	0	1	0
intro	215	2	1	0	0	0	0	0
intro	215	3	1	0	0	0	0	0
intro	215	4	1	0	0	0	0	0
intro	215	5	1	0	0	0	1	0
intro	215	6	1	0	0	0	1	0
intro	215	7	1	0	0	0	0	0
intro	215	8	1	0	0	0	0	0
intro	215	9	1	0	0	0	0	0
intro	215	10	1	0	0	0	0	0
ex-neg	215	11	0	1	0	1	1	0
ex-neg	215	12	0	1	0	1	1	0
ex-neg	215	13	0	1	0	1	1	0
ex-neg	215	14	0	1	0	1	1	0
ex-neg	215	15	0	1	0	1	0	0
ex-neg	215	16	0	1	0	1	0	0
ex-neg	215	17	0	1	0	1	0	0
ex-neg	215	18	0	1	0	1	1	0
ex-neg	215	19	0	1	0	1	0	0
ex-neg	215	20	0	1	0	1	0	0
intro	216	1	1	0	0	0	1	0
intro	216	2	1	0	0	0	1	0
intro	216	3	1	0	0	0	1	0
intro	216	4	1	0	0	0	0	0
intro	216	5	1	0	0	0	0	0
intro	216	6	1	0	0	0	1	0
intro	216	7	1	0	0	0	0	0
intro	216	8	1	0	0	0	1	0
intro	216	9	1	0	0	0	1	0
intro	216	10	1	0	0	0	0	0
ex-neg	216	11	0	1	0	1	1	0
ex-neg	216	12	0	1	0	1	1	0
ex-neg	216	13	0	1	0	1	1	0
ex-neg	216	14	0	1	0	1	0	0
ex-neg	216	15	0	1	0	1	1	0
ex-neg	216	16	0	1	0	1	0	0
ex-neg	216	17	0	1	0	1	1	0
ex-neg	216	18	0	1	0	1	0	0
ex-neg	216	19	0	1	0	1	0	0
ex-neg	216	20	0	1	0	1	1	0
intro	217	1	1	0	0	0	0	0
intro	217	2	1	0	0	0	1	0
intro	217	3	1	0	0	0	0	0
intro	217	4	1	0	0	0	1	0
intro	217	5	1	0	0	0	0	0
intro	217	6	1	0	0	0	0	0
intro	217	7	1	0	0	0	0	0
intro	217	8	1	0	0	0	0	0
intro	217	9	1	0	0	0	0	0
intro	217	10	1	0	0	0	0	0
ex-neg	217	11	0	1	0	1	0	0
ex-neg	217	12	0	1	0	1	1	0
ex-neg	217	13	0	1	0	1	0	0
ex-neg	217	14	0	1	0	1	0	0
ex-neg	217	15	0	1	0	1	0	0
ex-neg	217	16	0	1	0	1	0	0
ex-neg	217	17	0	1	0	1	1	0
ex-neg	217	18	0	1	0	1	0	0
ex-neg	217	19	0	1	0	1	0	0
ex-neg	217	20	0	1	0	1	0	0
intro	218	1	1	0	0	0	1	0
intro	218	2	1	0	0	0	0	0
intro	218	3	1	0	0	0	1	0
intro	218	4	1	0	0	0	0	0
intro	218	5	1	0	0	0	0	0
intro	218	6	1	0	0	0	0	0
intro	218	7	1	0	0	0	0	0
intro	218	8	1	0	0	0	0	0
intro	218	9	1	0	0	0	0	0
intro	218	10	1	0	0	0	1	0
ex-neg	218	11	0	1	0	1	0	0
ex-neg	218	12	0	1	0	1	0	0
ex-neg	218	13	0	1	0	1	NA	1
ex-neg	218	14	0	1	0	1	0	0
ex-neg	218	15	0	1	0	1	1	0
ex-neg	218	16	0	1	0	1	1	0
ex-neg	218	17	0	1	0	1	0	0
ex-neg	218	18	0	1	0	1	0	0
ex-neg	218	19	0	1	0	1	0	0
ex-neg	218	20	0	1	0	1	0	0
intro	219	1	1	0	0	0	1	0
intro	219	2	1	0	0	0	0	0
intro	219	3	1	0	0	0	1	0
intro	219	4	1	0	0	0	0	0
intro	219	5	1	0	0	0	1	0
intro	219	6	1	0	0	0	1	0
intro	219	7	1	0	0	0	0	0
intro	219	8	1	0	0	0	0	0
intro	219	9	1	0	0	0	0	0
intro	219	10	1	0	0	0	0	0
ex-neg	219	11	0	1	0	1	1	0
ex-neg	219	12	0	1	0	1	1	0
ex-neg	219	13	0	1	0	1	0	0
ex-neg	219	14	0	1	0	1	0	0
ex-neg	219	15	0	1	0	1	0	0
ex-neg	219	16	0	1	0	1	1	0
ex-neg	219	17	0	1	0	1	0	0
ex-neg	219	18	0	1	0	1	0	0
ex-neg	219	19	0	1	0	1	0	0
ex-neg	219	20	0	1	0	1	NA	1
intro	220	1	1	0	0	0	1	0
intro	220	2	1	0	0	0	1	0
intro	220	3	1	0	0	0	1	0
intro	220	4	1	0	0	0	1	0
intro	220	5	1	0	0	0	1	0
intro	220	6	1	0	0	0	1	0
intro	220	7	1	0	0	0	1	0
intro	220	8	1	0	0	0	1	0
intro	220	9	1	0	0	0	1	0
intro	220	10	1	0	0	0	0	0
ex-neg	220	11	0	1	0	1	1	0
ex-neg	220	12	0	1	0	1	1	0
ex-neg	220	13	0	1	0	1	1	0
ex-neg	220	14	0	1	0	1	1	0
ex-neg	220	15	0	1	0	1	1	0
ex-neg	220	16	0	1	0	1	1	0
ex-neg	220	17	0	1	0	1	1	0
ex-neg	220	18	0	1	0	1	1	0
ex-neg	220	19	0	1	0	1	1	0
ex-neg	220	20	0	1	0	1	1	0
intro	221	1	1	0	0	0	0	0
intro	221	2	1	0	0	0	1	0
intro	221	3	1	0	0	0	0	0
intro	221	4	1	0	0	0	0	0
intro	221	5	1	0	0	0	0	0
intro	221	6	1	0	0	0	0	0
intro	221	7	1	0	0	0	0	0
intro	221	8	1	0	0	0	0	0
intro	221	9	1	0	0	0	0	0
intro	221	10	1	0	0	0	0	0
ex-neg	221	11	0	1	0	1	0	0
ex-neg	221	12	0	1	0	1	0	0
ex-neg	221	13	0	1	0	1	0	0
ex-neg	221	14	0	1	0	1	0	0
ex-neg	221	15	0	1	0	1	0	0
ex-neg	221	16	0	1	0	1	0	0
ex-neg	221	17	0	1	0	1	0	0
ex-neg	221	18	0	1	0	1	1	0
ex-neg	221	19	0	1	0	1	0	0
ex-neg	221	20	0	1	0	1	0	0
intro	222	1	1	0	0	0	0	0
intro	222	2	1	0	0	0	0	0
intro	222	3	1	0	0	0	0	0
intro	222	4	1	0	0	0	0	0
intro	222	5	1	0	0	0	0	0
intro	222	6	1	0	0	0	0	0
intro	222	7	1	0	0	0	1	0
intro	222	8	1	0	0	0	0	0
intro	222	9	1	0	0	0	0	0
intro	222	10	1	0	0	0	0	0
ex-neg	222	11	0	1	0	1	1	0
ex-neg	222	12	0	1	0	1	1	0
ex-neg	222	13	0	1	0	1	1	0
ex-neg	222	14	0	1	0	1	1	0
ex-neg	222	15	0	1	0	1	1	0
ex-neg	222	16	0	1	0	1	1	0
ex-neg	222	17	0	1	0	1	1	0
ex-neg	222	18	0	1	0	1	1	0
ex-neg	222	19	0	1	0	1	1	0
ex-neg	222	20	0	1	0	1	1	0
intro	223	1	1	0	0	0	1	0
intro	223	2	1	0	0	0	1	0
intro	223	3	1	0	0	0	1	0
intro	223	4	1	0	0	0	0	0
intro	223	5	1	0	0	0	0	0
intro	223	6	1	0	0	0	1	0
intro	223	7	1	0	0	0	0	0
intro	223	8	1	0	0	0	0	0
intro	223	9	1	0	0	0	0	0
intro	223	10	1	0	0	0	0	0
ex-neg	223	11	0	1	0	1	0	0
ex-neg	223	12	0	1	0	1	0	0
ex-neg	223	13	0	1	0	1	1	0
ex-neg	223	14	0	1	0	1	1	0
ex-neg	223	15	0	1	0	1	NA	1
ex-neg	223	16	0	1	0	1	1	0
ex-neg	223	17	0	1	0	1	0	0
ex-neg	223	18	0	1	0	1	NA	1
ex-neg	223	19	0	1	0	1	1	0
ex-neg	223	20	0	1	0	1	NA	1
intro	224	1	1	0	0	0	1	0
intro	224	2	1	0	0	0	1	0
intro	224	3	1	0	0	0	0	0
intro	224	4	1	0	0	0	1	0
intro	224	5	1	0	0	0	1	0
intro	224	6	1	0	0	0	1	0
intro	224	7	1	0	0	0	0	0
intro	224	8	1	0	0	0	1	0
intro	224	9	1	0	0	0	1	0
intro	224	10	1	0	0	0	0	0
ex-neg	224	11	0	1	0	1	1	0
ex-neg	224	12	0	1	0	1	1	0
ex-neg	224	13	0	1	0	1	1	0
ex-neg	224	14	0	1	0	1	1	0
ex-neg	224	15	0	1	0	1	1	0
ex-neg	224	16	0	1	0	1	1	0
ex-neg	224	17	0	1	0	1	1	0
ex-neg	224	18	0	1	0	1	0	0
ex-neg	224	19	0	1	0	1	0	0
ex-neg	224	20	0	1	0	1	0	0
intro	301	1	1	0	0	0	1	0
intro	301	2	1	0	0	0	0	0
intro	301	3	1	0	0	0	1	0
intro	301	4	1	0	0	0	0	0
intro	301	5	1	0	0	0	0	0
intro	301	6	1	0	0	0	0	0
intro	301	7	1	0	0	0	1	0
intro	301	8	1	0	0	0	0	0
intro	301	9	1	0	0	0	1	0
intro	301	10	1	0	0	0	0	0
ex-pos	301	11	0	1	1	0	1	0
ex-pos	301	12	0	1	1	0	0	0
ex-pos	301	13	0	1	1	0	1	0
ex-pos	301	14	0	1	1	0	0	0
ex-pos	301	15	0	1	1	0	1	0
ex-pos	301	16	0	1	1	0	0	0
ex-pos	301	17	0	1	1	0	1	0
ex-pos	301	18	0	1	1	0	1	0
ex-pos	301	19	0	1	1	0	0	0
ex-pos	301	20	0	1	1	0	1	0
intro	302	1	1	0	0	0	1	0
intro	302	2	1	0	0	0	1	0
intro	302	3	1	0	0	0	0	0
intro	302	4	1	0	0	0	0	0
intro	302	5	1	0	0	0	0	0
intro	302	6	1	0	0	0	1	0
intro	302	7	1	0	0	0	1	0
intro	302	8	1	0	0	0	1	0
intro	302	9	1	0	0	0	0	0
intro	302	10	1	0	0	0	1	0
ex-pos	302	11	0	1	1	0	1	0
ex-pos	302	12	0	1	1	0	1	0
ex-pos	302	13	0	1	1	0	1	0
ex-pos	302	14	0	1	1	0	0	0
ex-pos	302	15	0	1	1	0	0	0
ex-pos	302	16	0	1	1	0	1	0
ex-pos	302	17	0	1	1	0	1	0
ex-pos	302	18	0	1	1	0	1	0
ex-pos	302	19	0	1	1	0	0	0
ex-pos	302	20	0	1	1	0	1	0
intro	303	1	1	0	0	0	1	0
intro	303	2	1	0	0	0	1	0
intro	303	3	1	0	0	0	0	0
intro	303	4	1	0	0	0	0	0
intro	303	5	1	0	0	0	1	0
intro	303	6	1	0	0	0	0	0
intro	303	7	1	0	0	0	1	0
intro	303	8	1	0	0	0	0	0
intro	303	9	1	0	0	0	0	0
intro	303	10	1	0	0	0	0	0
ex-pos	303	11	0	1	1	0	1	0
ex-pos	303	12	0	1	1	0	1	0
ex-pos	303	13	0	1	1	0	1	0
ex-pos	303	14	0	1	1	0	0	0
ex-pos	303	15	0	1	1	0	1	0
ex-pos	303	16	0	1	1	0	1	0
ex-pos	303	17	0	1	1	0	1	0
ex-pos	303	18	0	1	1	0	0	0
ex-pos	303	19	0	1	1	0	0	0
ex-pos	303	20	0	1	1	0	1	0
intro	304	1	1	0	0	0	0	0
intro	304	2	1	0	0	0	0	0
intro	304	3	1	0	0	0	0	0
intro	304	4	1	0	0	0	0	0
intro	304	5	1	0	0	0	1	0
intro	304	6	1	0	0	0	0	0
intro	304	7	1	0	0	0	0	0
intro	304	8	1	0	0	0	0	0
intro	304	9	1	0	0	0	0	0
intro	304	10	1	0	0	0	0	0
ex-pos	304	11	0	1	1	0	0	0
ex-pos	304	12	0	1	1	0	0	0
ex-pos	304	13	0	1	1	0	0	0
ex-pos	304	14	0	1	1	0	1	0
ex-pos	304	15	0	1	1	0	0	0
ex-pos	304	16	0	1	1	0	0	0
ex-pos	304	17	0	1	1	0	0	0
ex-pos	304	18	0	1	1	0	1	0
ex-pos	304	19	0	1	1	0	0	0
ex-pos	304	20	0	1	1	0	0	0
intro	305	1	1	0	0	0	1	0
intro	305	2	1	0	0	0	0	0
intro	305	3	1	0	0	0	0	0
intro	305	4	1	0	0	0	1	0
intro	305	5	1	0	0	0	1	0
intro	305	6	1	0	0	0	1	0
intro	305	7	1	0	0	0	0	0
intro	305	8	1	0	0	0	0	0
intro	305	9	1	0	0	0	0	0
intro	305	10	1	0	0	0	0	0
ex-pos	305	11	0	1	1	0	1	0
ex-pos	305	12	0	1	1	0	1	0
ex-pos	305	13	0	1	1	0	1	0
ex-pos	305	14	0	1	1	0	0	0
ex-pos	305	15	0	1	1	0	1	0
ex-pos	305	16	0	1	1	0	0	0
ex-pos	305	17	0	1	1	0	0	0
ex-pos	305	18	0	1	1	0	1	0
ex-pos	305	19	0	1	1	0	1	0
ex-pos	305	20	0	1	1	0	0	0
intro	306	1	1	0	0	0	0	0
intro	306	2	1	0	0	0	0	0
intro	306	3	1	0	0	0	1	0
intro	306	4	1	0	0	0	0	0
intro	306	5	1	0	0	0	0	0
intro	306	6	1	0	0	0	1	0
intro	306	7	1	0	0	0	0	0
intro	306	8	1	0	0	0	1	0
intro	306	9	1	0	0	0	0	0
intro	306	10	1	0	0	0	0	0
ex-pos	306	11	0	1	1	0	0	0
ex-pos	306	12	0	1	1	0	NA	1
ex-pos	306	13	0	1	1	0	1	0
ex-pos	306	14	0	1	1	0	0	0
ex-pos	306	15	0	1	1	0	0	0
ex-pos	306	16	0	1	1	0	1	0
ex-pos	306	17	0	1	1	0	NA	1
ex-pos	306	18	0	1	1	0	0	0
ex-pos	306	19	0	1	1	0	1	0
ex-pos	306	20	0	1	1	0	0	0
intro	307	1	1	0	0	0	0	0
intro	307	2	1	0	0	0	1	0
intro	307	3	1	0	0	0	0	0
intro	307	4	1	0	0	0	0	0
intro	307	5	1	0	0	0	1	0
intro	307	6	1	0	0	0	0	0
intro	307	7	1	0	0	0	1	0
intro	307	8	1	0	0	0	0	0
intro	307	9	1	0	0	0	1	0
intro	307	10	1	0	0	0	0	0
ex-pos	307	11	0	1	1	0	1	0
ex-pos	307	12	0	1	1	0	0	0
ex-pos	307	13	0	1	1	0	0	0
ex-pos	307	14	0	1	1	0	1	0
ex-pos	307	15	0	1	1	0	0	0
ex-pos	307	16	0	1	1	0	0	0
ex-pos	307	17	0	1	1	0	0	0
ex-pos	307	18	0	1	1	0	1	0
ex-pos	307	19	0	1	1	0	0	0
ex-pos	307	20	0	1	1	0	0	0
intro	308	1	1	0	0	0	0	0
intro	308	2	1	0	0	0	0	0
intro	308	3	1	0	0	0	1	0
intro	308	4	1	0	0	0	0	0
intro	308	5	1	0	0	0	0	0
intro	308	6	1	0	0	0	1	0
intro	308	7	1	0	0	0	0	0
intro	308	8	1	0	0	0	0	0
intro	308	9	1	0	0	0	0	0
intro	308	10	1	0	0	0	0	0
ex-pos	308	11	0	1	1	0	0	0
ex-pos	308	12	0	1	1	0	0	0
ex-pos	308	13	0	1	1	0	1	0
ex-pos	308	14	0	1	1	0	0	0
ex-pos	308	15	0	1	1	0	1	0
ex-pos	308	16	0	1	1	0	0	0
ex-pos	308	17	0	1	1	0	0	0
ex-pos	308	18	0	1	1	0	0	0
ex-pos	308	19	0	1	1	0	1	0
ex-pos	308	20	0	1	1	0	0	0
intro	309	1	1	0	0	0	1	0
intro	309	2	1	0	0	0	1	0
intro	309	3	1	0	0	0	0	0
intro	309	4	1	0	0	0	1	0
intro	309	5	1	0	0	0	1	0
intro	309	6	1	0	0	0	0	0
intro	309	7	1	0	0	0	0	0
intro	309	8	1	0	0	0	0	0
intro	309	9	1	0	0	0	0	0
intro	309	10	1	0	0	0	0	0
ex-pos	309	11	0	1	1	0	1	0
ex-pos	309	12	0	1	1	0	1	0
ex-pos	309	13	0	1	1	0	0	0
ex-pos	309	14	0	1	1	0	0	0
ex-pos	309	15	0	1	1	0	0	0
ex-pos	309	16	0	1	1	0	1	0
ex-pos	309	17	0	1	1	0	1	0
ex-pos	309	18	0	1	1	0	0	0
ex-pos	309	19	0	1	1	0	0	0
ex-pos	309	20	0	1	1	0	0	0
intro	310	1	1	0	0	0	0	0
intro	310	2	1	0	0	0	0	0
intro	310	3	1	0	0	0	0	0
intro	310	4	1	0	0	0	0	0
intro	310	5	1	0	0	0	0	0
intro	310	6	1	0	0	0	0	0
intro	310	7	1	0	0	0	0	0
intro	310	8	1	0	0	0	0	0
intro	310	9	1	0	0	0	0	0
intro	310	10	1	0	0	0	0	0
ex-pos	310	11	0	1	1	0	0	0
ex-pos	310	12	0	1	1	0	0	0
ex-pos	310	13	0	1	1	0	0	0
ex-pos	310	14	0	1	1	0	0	0
ex-pos	310	15	0	1	1	0	0	0
ex-pos	310	16	0	1	1	0	0	0
ex-pos	310	17	0	1	1	0	0	0
ex-pos	310	18	0	1	1	0	0	0
ex-pos	310	19	0	1	1	0	0	0
ex-pos	310	20	0	1	1	0	0	0
intro	311	1	1	0	0	0	1	0
intro	311	2	1	0	0	0	0	0
intro	311	3	1	0	0	0	1	0
intro	311	4	1	0	0	0	0	0
intro	311	5	1	0	0	0	0	0
intro	311	6	1	0	0	0	1	0
intro	311	7	1	0	0	0	0	0
intro	311	8	1	0	0	0	0	0
intro	311	9	1	0	0	0	0	0
intro	311	10	1	0	0	0	0	0
ex-pos	311	11	0	1	1	0	1	0
ex-pos	311	12	0	1	1	0	0	0
ex-pos	311	13	0	1	1	0	1	0
ex-pos	311	14	0	1	1	0	1	0
ex-pos	311	15	0	1	1	0	1	0
ex-pos	311	16	0	1	1	0	1	0
ex-pos	311	17	0	1	1	0	1	0
ex-pos	311	18	0	1	1	0	0	0
ex-pos	311	19	0	1	1	0	0	0
ex-pos	311	20	0	1	1	0	0	0
intro	312	1	1	0	0	0	1	0
intro	312	2	1	0	0	0	1	0
intro	312	3	1	0	0	0	1	0
intro	312	4	1	0	0	0	1	0
intro	312	5	1	0	0	0	0	0
intro	312	6	1	0	0	0	0	0
intro	312	7	1	0	0	0	0	0
intro	312	8	1	0	0	0	1	0
intro	312	9	1	0	0	0	0	0
intro	312	10	1	0	0	0	0	0
ex-pos	312	11	0	1	1	0	1	0
ex-pos	312	12	0	1	1	0	1	0
ex-pos	312	13	0	1	1	0	1	0
ex-pos	312	14	0	1	1	0	1	0
ex-pos	312	15	0	1	1	0	0	0
ex-pos	312	16	0	1	1	0	1	0
ex-pos	312	17	0	1	1	0	0	0
ex-pos	312	18	0	1	1	0	1	0
ex-pos	312	19	0	1	1	0	0	0
ex-pos	312	20	0	1	1	0	0	0
intro	313	1	1	0	0	0	1	0
intro	313	2	1	0	0	0	1	0
intro	313	3	1	0	0	0	1	0
intro	313	4	1	0	0	0	1	0
intro	313	5	1	0	0	0	1	0
intro	313	6	1	0	0	0	1	0
intro	313	7	1	0	0	0	1	0
intro	313	8	1	0	0	0	0	0
intro	313	9	1	0	0	0	0	0
intro	313	10	1	0	0	0	1	0
ex-pos	313	11	0	1	1	0	1	0
ex-pos	313	12	0	1	1	0	1	0
ex-pos	313	13	0	1	1	0	1	0
ex-pos	313	14	0	1	1	0	0	0
ex-pos	313	15	0	1	1	0	0	0
ex-pos	313	16	0	1	1	0	1	0
ex-pos	313	17	0	1	1	0	1	0
ex-pos	313	18	0	1	1	0	0	0
ex-pos	313	19	0	1	1	0	0	0
ex-pos	313	20	0	1	1	0	0	0
intro	314	1	1	0	0	0	1	0
intro	314	2	1	0	0	0	1	0
intro	314	3	1	0	0	0	1	0
intro	314	4	1	0	0	0	1	0
intro	314	5	1	0	0	0	1	0
intro	314	6	1	0	0	0	1	0
intro	314	7	1	0	0	0	0	0
intro	314	8	1	0	0	0	0	0
intro	314	9	1	0	0	0	0	0
intro	314	10	1	0	0	0	0	0
ex-pos	314	11	0	1	1	0	1	0
ex-pos	314	12	0	1	1	0	1	0
ex-pos	314	13	0	1	1	0	1	0
ex-pos	314	14	0	1	1	0	1	0
ex-pos	314	15	0	1	1	0	1	0
ex-pos	314	16	0	1	1	0	0	0
ex-pos	314	17	0	1	1	0	1	0
ex-pos	314	18	0	1	1	0	0	0
ex-pos	314	19	0	1	1	0	1	0
ex-pos	314	20	0	1	1	0	0	0
intro	315	1	1	0	0	0	1	0
intro	315	2	1	0	0	0	0	0
intro	315	3	1	0	0	0	1	0
intro	315	4	1	0	0	0	1	0
intro	315	5	1	0	0	0	1	0
intro	315	6	1	0	0	0	1	0
intro	315	7	1	0	0	0	1	0
intro	315	8	1	0	0	0	1	0
intro	315	9	1	0	0	0	0	0
intro	315	10	1	0	0	0	0	0
ex-pos	315	11	0	1	1	0	1	0
ex-pos	315	12	0	1	1	0	1	0
ex-pos	315	13	0	1	1	0	1	0
ex-pos	315	14	0	1	1	0	0	0
ex-pos	315	15	0	1	1	0	1	0
ex-pos	315	16	0	1	1	0	1	0
ex-pos	315	17	0	1	1	0	1	0
ex-pos	315	18	0	1	1	0	1	0
ex-pos	315	19	0	1	1	0	1	0
ex-pos	315	20	0	1	1	0	1	0
intro	316	1	1	0	0	0	1	0
intro	316	2	1	0	0	0	1	0
intro	316	3	1	0	0	0	0	0
intro	316	4	1	0	0	0	1	0
intro	316	5	1	0	0	0	0	0
intro	316	6	1	0	0	0	1	0
intro	316	7	1	0	0	0	0	0
intro	316	8	1	0	0	0	0	0
intro	316	9	1	0	0	0	1	0
intro	316	10	1	0	0	0	0	0
ex-pos	316	11	0	1	1	0	0	0
ex-pos	316	12	0	1	1	0	NA	1
ex-pos	316	13	0	1	1	0	0	0
ex-pos	316	14	0	1	1	0	1	0
ex-pos	316	15	0	1	1	0	1	0
ex-pos	316	16	0	1	1	0	1	0
ex-pos	316	17	0	1	1	0	0	0
ex-pos	316	18	0	1	1	0	0	0
ex-pos	316	19	0	1	1	0	1	0
ex-pos	316	20	0	1	1	0	1	0
intro	317	1	1	0	0	0	1	0
intro	317	2	1	0	0	0	1	0
intro	317	3	1	0	0	0	0	0
intro	317	4	1	0	0	0	0	0
intro	317	5	1	0	0	0	1	0
intro	317	6	1	0	0	0	0	0
intro	317	7	1	0	0	0	0	0
intro	317	8	1	0	0	0	1	0
intro	317	9	1	0	0	0	0	0
intro	317	10	1	0	0	0	0	0
ex-pos	317	11	0	1	1	0	1	0
ex-pos	317	12	0	1	1	0	0	0
ex-pos	317	13	0	1	1	0	1	0
ex-pos	317	14	0	1	1	0	0	0
ex-pos	317	15	0	1	1	0	0	0
ex-pos	317	16	0	1	1	0	1	0
ex-pos	317	17	0	1	1	0	1	0
ex-pos	317	18	0	1	1	0	1	0
ex-pos	317	19	0	1	1	0	0	0
ex-pos	317	20	0	1	1	0	0	0
intro	318	1	1	0	0	0	0	0
intro	318	2	1	0	0	0	0	0
intro	318	3	1	0	0	0	0	0
intro	318	4	1	0	0	0	0	0
intro	318	5	1	0	0	0	0	0
intro	318	6	1	0	0	0	1	0
intro	318	7	1	0	0	0	0	0
intro	318	8	1	0	0	0	1	0
intro	318	9	1	0	0	0	0	0
intro	318	10	1	0	0	0	0	0
ex-pos	318	11	0	1	1	0	NA	1
ex-pos	318	12	0	1	1	0	0	0
ex-pos	318	13	0	1	1	0	1	0
ex-pos	318	14	0	1	1	0	0	0
ex-pos	318	15	0	1	1	0	0	0
ex-pos	318	16	0	1	1	0	1	0
ex-pos	318	17	0	1	1	0	0	0
ex-pos	318	18	0	1	1	0	0	0
ex-pos	318	19	0	1	1	0	0	0
ex-pos	318	20	0	1	1	0	0	0
intro	319	1	1	0	0	0	1	0
intro	319	2	1	0	0	0	1	0
intro	319	3	1	0	0	0	1	0
intro	319	4	1	0	0	0	1	0
intro	319	5	1	0	0	0	1	0
intro	319	6	1	0	0	0	1	0
intro	319	7	1	0	0	0	1	0
intro	319	8	1	0	0	0	0	0
intro	319	9	1	0	0	0	0	0
intro	319	10	1	0	0	0	1	0
ex-pos	319	11	0	1	1	0	1	0
ex-pos	319	12	0	1	1	0	1	0
ex-pos	319	13	0	1	1	0	1	0
ex-pos	319	14	0	1	1	0	1	0
ex-pos	319	15	0	1	1	0	1	0
ex-pos	319	16	0	1	1	0	1	0
ex-pos	319	17	0	1	1	0	1	0
ex-pos	319	18	0	1	1	0	1	0
ex-pos	319	19	0	1	1	0	1	0
ex-pos	319	20	0	1	1	0	1	0
intro	320	1	1	0	0	0	1	0
intro	320	2	1	0	0	0	1	0
intro	320	3	1	0	0	0	1	0
intro	320	4	1	0	0	0	1	0
intro	320	5	1	0	0	0	1	0
intro	320	6	1	0	0	0	0	0
intro	320	7	1	0	0	0	0	0
intro	320	8	1	0	0	0	1	0
intro	320	9	1	0	0	0	0	0
intro	320	10	1	0	0	0	0	0
ex-pos	320	11	0	1	1	0	1	0
ex-pos	320	12	0	1	1	0	1	0
ex-pos	320	13	0	1	1	0	0	0
ex-pos	320	14	0	1	1	0	0	0
ex-pos	320	15	0	1	1	0	0	0
ex-pos	320	16	0	1	1	0	1	0
ex-pos	320	17	0	1	1	0	1	0
ex-pos	320	18	0	1	1	0	0	0
ex-pos	320	19	0	1	1	0	1	0
ex-pos	320	20	0	1	1	0	0	0
intro	321	1	1	0	0	0	1	0
intro	321	2	1	0	0	0	0	0
intro	321	3	1	0	0	0	0	0
intro	321	4	1	0	0	0	0	0
intro	321	5	1	0	0	0	1	0
intro	321	6	1	0	0	0	0	0
intro	321	7	1	0	0	0	1	0
intro	321	8	1	0	0	0	0	0
intro	321	9	1	0	0	0	0	0
intro	321	10	1	0	0	0	0	0
ex-pos	321	11	0	1	1	0	1	0
ex-pos	321	12	0	1	1	0	0	0
ex-pos	321	13	0	1	1	0	0	0
ex-pos	321	14	0	1	1	0	0	0
ex-pos	321	15	0	1	1	0	1	0
ex-pos	321	16	0	1	1	0	1	0
ex-pos	321	17	0	1	1	0	0	0
ex-pos	321	18	0	1	1	0	0	0
ex-pos	321	19	0	1	1	0	1	0
ex-pos	321	20	0	1	1	0	0	0
intro	322	1	1	0	0	0	0	0
intro	322	2	1	0	0	0	0	0
intro	322	3	1	0	0	0	1	0
intro	322	4	1	0	0	0	1	0
intro	322	5	1	0	0	0	0	0
intro	322	6	1	0	0	0	1	0
intro	322	7	1	0	0	0	0	0
intro	322	8	1	0	0	0	0	0
intro	322	9	1	0	0	0	0	0
intro	322	10	1	0	0	0	1	0
ex-pos	322	11	0	1	1	0	0	0
ex-pos	322	12	0	1	1	0	0	0
ex-pos	322	13	0	1	1	0	1	0
ex-pos	322	14	0	1	1	0	0	0
ex-pos	322	15	0	1	1	0	1	0
ex-pos	322	16	0	1	1	0	0	0
ex-pos	322	17	0	1	1	0	0	0
ex-pos	322	18	0	1	1	0	0	0
ex-pos	322	19	0	1	1	0	1	0
ex-pos	322	20	0	1	1	0	0	0
intro	323	1	1	0	0	0	0	0
intro	323	2	1	0	0	0	0	0
intro	323	3	1	0	0	0	0	0
intro	323	4	1	0	0	0	0	0
intro	323	5	1	0	0	0	0	0
intro	323	6	1	0	0	0	0	0
intro	323	7	1	0	0	0	0	0
intro	323	8	1	0	0	0	0	0
intro	323	9	1	0	0	0	0	0
intro	323	10	1	0	0	0	0	0
ex-pos	323	11	0	1	1	0	1	0
ex-pos	323	12	0	1	1	0	1	0
ex-pos	323	13	0	1	1	0	1	0
ex-pos	323	14	0	1	1	0	1	0
ex-pos	323	15	0	1	1	0	0	0
ex-pos	323	16	0	1	1	0	0	0
ex-pos	323	17	0	1	1	0	0	0
ex-pos	323	18	0	1	1	0	0	0
ex-pos	323	19	0	1	1	0	0	0
ex-pos	323	20	0	1	1	0	0	0
intro	324	1	1	0	0	0	1	0
intro	324	2	1	0	0	0	1	0
intro	324	3	1	0	0	0	1	0
intro	324	4	1	0	0	0	1	0
intro	324	5	1	0	0	0	1	0
intro	324	6	1	0	0	0	0	0
intro	324	7	1	0	0	0	0	0
intro	324	8	1	0	0	0	0	0
intro	324	9	1	0	0	0	0	0
intro	324	10	1	0	0	0	0	0
ex-pos	324	11	0	1	1	0	1	0
ex-pos	324	12	0	1	1	0	1	0
ex-pos	324	13	0	1	1	0	0	0
ex-pos	324	14	0	1	1	0	0	0
ex-pos	324	15	0	1	1	0	0	0
ex-pos	324	16	0	1	1	0	0	0
ex-pos	324	17	0	1	1	0	0	0
ex-pos	324	18	0	1	1	0	1	0
ex-pos	324	19	0	1	1	0	0	0
ex-pos	324	20	0	1	1	0	0	0
intro	401	1	1	0	0	0	0	0
intro	401	2	1	0	0	0	0	0
intro	401	3	1	0	0	0	0	0
intro	401	4	1	0	0	0	0	0
intro	401	5	1	0	0	0	0	0
intro	401	6	1	0	0	0	1	0
intro	401	7	1	0	0	0	0	0
intro	401	8	1	0	0	0	0	0
intro	401	9	1	0	0	0	0	0
intro	401	10	1	0	0	0	0	0
no-null	401	11	0	0	0	0	0	0
no-null	401	12	0	0	0	0	0	0
no-null	401	13	0	0	0	0	0	0
no-null	401	14	0	0	0	0	0	0
no-null	401	15	0	0	0	0	0	0
no-null	401	16	0	0	0	0	0	0
no-null	401	17	0	0	0	0	0	0
no-null	401	18	0	0	0	0	0	0
no-null	401	19	0	0	0	0	0	0
no-null	401	20	0	0	0	0	0	0
intro	402	1	1	0	0	0	0	0
intro	402	2	1	0	0	0	0	0
intro	402	3	1	0	0	0	1	0
intro	402	4	1	0	0	0	0	0
intro	402	5	1	0	0	0	0	0
intro	402	6	1	0	0	0	0	0
intro	402	7	1	0	0	0	1	0
intro	402	8	1	0	0	0	0	0
intro	402	9	1	0	0	0	0	0
intro	402	10	1	0	0	0	0	0
no-null	402	11	0	0	0	0	1	0
no-null	402	12	0	0	0	0	0	0
no-null	402	13	0	0	0	0	0	0
no-null	402	14	0	0	0	0	0	0
no-null	402	15	0	0	0	0	0	0
no-null	402	16	0	0	0	0	0	0
no-null	402	17	0	0	0	0	0	0
no-null	402	18	0	0	0	0	0	0
no-null	402	19	0	0	0	0	0	0
no-null	402	20	0	0	0	0	0	0
intro	403	1	1	0	0	0	0	0
intro	403	2	1	0	0	0	0	0
intro	403	3	1	0	0	0	1	0
intro	403	4	1	0	0	0	0	0
intro	403	5	1	0	0	0	0	0
intro	403	6	1	0	0	0	0	0
intro	403	7	1	0	0	0	0	0
intro	403	8	1	0	0	0	0	0
intro	403	9	1	0	0	0	0	0
intro	403	10	1	0	0	0	0	0
no-null	403	11	0	0	0	0	0	0
no-null	403	12	0	0	0	0	1	0
no-null	403	13	0	0	0	0	0	0
no-null	403	14	0	0	0	0	0	0
no-null	403	15	0	0	0	0	0	0
no-null	403	16	0	0	0	0	0	0
no-null	403	17	0	0	0	0	0	0
no-null	403	18	0	0	0	0	0	0
no-null	403	19	0	0	0	0	0	0
no-null	403	20	0	0	0	0	0	0
intro	404	1	1	0	0	0	1	0
intro	404	2	1	0	0	0	1	0
intro	404	3	1	0	0	0	0	0
intro	404	4	1	0	0	0	0	0
intro	404	5	1	0	0	0	1	0
intro	404	6	1	0	0	0	0	0
intro	404	7	1	0	0	0	0	0
intro	404	8	1	0	0	0	1	0
intro	404	9	1	0	0	0	0	0
intro	404	10	1	0	0	0	0	0
no-null	404	11	0	0	0	0	0	0
no-null	404	12	0	0	0	0	1	0
no-null	404	13	0	0	0	0	0	0
no-null	404	14	0	0	0	0	0	0
no-null	404	15	0	0	0	0	0	0
no-null	404	16	0	0	0	0	0	0
no-null	404	17	0	0	0	0	0	0
no-null	404	18	0	0	0	0	0	0
no-null	404	19	0	0	0	0	0	0
no-null	404	20	0	0	0	0	0	0
intro	405	1	1	0	0	0	0	0
intro	405	2	1	0	0	0	1	0
intro	405	3	1	0	0	0	0	0
intro	405	4	1	0	0	0	1	0
intro	405	5	1	0	0	0	0	0
intro	405	6	1	0	0	0	0	0
intro	405	7	1	0	0	0	0	0
intro	405	8	1	0	0	0	0	0
intro	405	9	1	0	0	0	0	0
intro	405	10	1	0	0	0	0	0
no-null	405	11	0	0	0	0	0	0
no-null	405	12	0	0	0	0	0	0
no-null	405	13	0	0	0	0	0	0
no-null	405	14	0	0	0	0	1	0
no-null	405	15	0	0	0	0	0	0
no-null	405	16	0	0	0	0	0	0
no-null	405	17	0	0	0	0	0	0
no-null	405	18	0	0	0	0	0	0
no-null	405	19	0	0	0	0	0	0
no-null	405	20	0	0	0	0	0	0
intro	406	1	1	0	0	0	0	0
intro	406	2	1	0	0	0	0	0
intro	406	3	1	0	0	0	0	0
intro	406	4	1	0	0	0	0	0
intro	406	5	1	0	0	0	1	0
intro	406	6	1	0	0	0	0	0
intro	406	7	1	0	0	0	0	0
intro	406	8	1	0	0	0	0	0
intro	406	9	1	0	0	0	0	0
intro	406	10	1	0	0	0	0	0
no-null	406	11	0	0	0	0	0	0
no-null	406	12	0	0	0	0	0	0
no-null	406	13	0	0	0	0	0	0
no-null	406	14	0	0	0	0	0	0
no-null	406	15	0	0	0	0	0	0
no-null	406	16	0	0	0	0	0	0
no-null	406	17	0	0	0	0	0	0
no-null	406	18	0	0	0	0	0	0
no-null	406	19	0	0	0	0	0	0
no-null	406	20	0	0	0	0	0	0
intro	407	1	1	0	0	0	1	0
intro	407	2	1	0	0	0	0	0
intro	407	3	1	0	0	0	0	0
intro	407	4	1	0	0	0	1	0
intro	407	5	1	0	0	0	0	0
intro	407	6	1	0	0	0	0	0
intro	407	7	1	0	0	0	0	0
intro	407	8	1	0	0	0	0	0
intro	407	9	1	0	0	0	0	0
intro	407	10	1	0	0	0	0	0
no-null	407	11	0	0	0	0	0	0
no-null	407	12	0	0	0	0	0	0
no-null	407	13	0	0	0	0	0	0
no-null	407	14	0	0	0	0	0	0
no-null	407	15	0	0	0	0	0	0
no-null	407	16	0	0	0	0	0	0
no-null	407	17	0	0	0	0	0	0
no-null	407	18	0	0	0	0	1	0
no-null	407	19	0	0	0	0	0	0
no-null	407	20	0	0	0	0	0	0
intro	408	1	1	0	0	0	0	0
intro	408	2	1	0	0	0	0	0
intro	408	3	1	0	0	0	1	0
intro	408	4	1	0	0	0	0	0
intro	408	5	1	0	0	0	0	0
intro	408	6	1	0	0	0	1	0
intro	408	7	1	0	0	0	0	0
intro	408	8	1	0	0	0	0	0
intro	408	9	1	0	0	0	0	0
intro	408	10	1	0	0	0	0	0
no-null	408	11	0	0	0	0	1	0
no-null	408	12	0	0	0	0	0	0
no-null	408	13	0	0	0	0	0	0
no-null	408	14	0	0	0	0	0	0
no-null	408	15	0	0	0	0	0	0
no-null	408	16	0	0	0	0	0	0
no-null	408	17	0	0	0	0	0	0
no-null	408	18	0	0	0	0	1	0
no-null	408	19	0	0	0	0	0	0
no-null	408	20	0	0	0	0	0	0
intro	409	1	1	0	0	0	1	0
intro	409	2	1	0	0	0	1	0
intro	409	3	1	0	0	0	1	0
intro	409	4	1	0	0	0	0	0
intro	409	5	1	0	0	0	0	0
intro	409	6	1	0	0	0	0	0
intro	409	7	1	0	0	0	1	0
intro	409	8	1	0	0	0	0	0
intro	409	9	1	0	0	0	1	0
intro	409	10	1	0	0	0	0	0
no-null	409	11	0	0	0	0	0	0
no-null	409	12	0	0	0	0	0	0
no-null	409	13	0	0	0	0	1	0
no-null	409	14	0	0	0	0	1	0
no-null	409	15	0	0	0	0	0	0
no-null	409	16	0	0	0	0	0	0
no-null	409	17	0	0	0	0	0	0
no-null	409	18	0	0	0	0	0	0
no-null	409	19	0	0	0	0	0	0
no-null	409	20	0	0	0	0	0	0
intro	410	1	1	0	0	0	0	0
intro	410	2	1	0	0	0	1	0
intro	410	3	1	0	0	0	1	0
intro	410	4	1	0	0	0	1	0
intro	410	5	1	0	0	0	0	0
intro	410	6	1	0	0	0	0	0
intro	410	7	1	0	0	0	0	0
intro	410	8	1	0	0	0	0	0
intro	410	9	1	0	0	0	0	0
intro	410	10	1	0	0	0	0	0
no-null	410	11	0	0	0	0	0	0
no-null	410	12	0	0	0	0	0	0
no-null	410	13	0	0	0	0	0	0
no-null	410	14	0	0	0	0	1	0
no-null	410	15	0	0	0	0	0	0
no-null	410	16	0	0	0	0	0	0
no-null	410	17	0	0	0	0	0	0
no-null	410	18	0	0	0	0	0	0
no-null	410	19	0	0	0	0	0	0
no-null	410	20	0	0	0	0	0	0
intro	411	1	1	0	0	0	0	0
intro	411	2	1	0	0	0	0	0
intro	411	3	1	0	0	0	0	0
intro	411	4	1	0	0	0	0	0
intro	411	5	1	0	0	0	0	0
intro	411	6	1	0	0	0	0	0
intro	411	7	1	0	0	0	0	0
intro	411	8	1	0	0	0	0	0
intro	411	9	1	0	0	0	0	0
intro	411	10	1	0	0	0	0	0
no-null	411	11	0	0	0	0	1	0
no-null	411	12	0	0	0	0	0	0
no-null	411	13	0	0	0	0	0	0
no-null	411	14	0	0	0	0	0	0
no-null	411	15	0	0	0	0	0	0
no-null	411	16	0	0	0	0	0	0
no-null	411	17	0	0	0	0	0	0
no-null	411	18	0	0	0	0	0	0
no-null	411	19	0	0	0	0	0	0
no-null	411	20	0	0	0	0	0	0
intro	412	1	1	0	0	0	1	0
intro	412	2	1	0	0	0	0	0
intro	412	3	1	0	0	0	1	0
intro	412	4	1	0	0	0	0	0
intro	412	5	1	0	0	0	0	0
intro	412	6	1	0	0	0	1	0
intro	412	7	1	0	0	0	0	0
intro	412	8	1	0	0	0	1	0
intro	412	9	1	0	0	0	0	0
intro	412	10	1	0	0	0	1	0
no-null	412	11	0	0	0	0	0	0
no-null	412	12	0	0	0	0	0	0
no-null	412	13	0	0	0	0	1	0
no-null	412	14	0	0	0	0	0	0
no-null	412	15	0	0	0	0	0	0
no-null	412	16	0	0	0	0	0	0
no-null	412	17	0	0	0	0	0	0
no-null	412	18	0	0	0	0	0	0
no-null	412	19	0	0	0	0	0	0
no-null	412	20	0	0	0	0	0	0
intro	413	1	1	0	0	0	1	0
intro	413	2	1	0	0	0	1	0
intro	413	3	1	0	0	0	1	0
intro	413	4	1	0	0	0	0	0
intro	413	5	1	0	0	0	0	0
intro	413	6	1	0	0	0	0	0
intro	413	7	1	0	0	0	0	0
intro	413	8	1	0	0	0	1	0
intro	413	9	1	0	0	0	0	0
intro	413	10	1	0	0	0	0	0
no-null	413	11	0	0	0	0	0	0
no-null	413	12	0	0	0	0	1	0
no-null	413	13	0	0	0	0	1	0
no-null	413	14	0	0	0	0	0	0
no-null	413	15	0	0	0	0	0	0
no-null	413	16	0	0	0	0	0	0
no-null	413	17	0	0	0	0	0	0
no-null	413	18	0	0	0	0	0	0
no-null	413	19	0	0	0	0	0	0
no-null	413	20	0	0	0	0	0	0
intro	414	1	1	0	0	0	0	0
intro	414	2	1	0	0	0	1	0
intro	414	3	1	0	0	0	0	0
intro	414	4	1	0	0	0	0	0
intro	414	5	1	0	0	0	1	0
intro	414	6	1	0	0	0	1	0
intro	414	7	1	0	0	0	1	0
intro	414	8	1	0	0	0	0	0
intro	414	9	1	0	0	0	0	0
intro	414	10	1	0	0	0	1	0
no-null	414	11	0	0	0	0	0	0
no-null	414	12	0	0	0	0	1	0
no-null	414	13	0	0	0	0	0	0
no-null	414	14	0	0	0	0	0	0
no-null	414	15	0	0	0	0	1	0
no-null	414	16	0	0	0	0	0	0
no-null	414	17	0	0	0	0	0	0
no-null	414	18	0	0	0	0	0	0
no-null	414	19	0	0	0	0	1	0
no-null	414	20	0	0	0	0	0	0
intro	415	1	1	0	0	0	1	0
intro	415	2	1	0	0	0	0	0
intro	415	3	1	0	0	0	0	0
intro	415	4	1	0	0	0	1	0
intro	415	5	1	0	0	0	1	0
intro	415	6	1	0	0	0	1	0
intro	415	7	1	0	0	0	0	0
intro	415	8	1	0	0	0	0	0
intro	415	9	1	0	0	0	1	0
intro	415	10	1	0	0	0	0	0
no-null	415	11	0	0	0	0	1	0
no-null	415	12	0	0	0	0	1	0
no-null	415	13	0	0	0	0	0	0
no-null	415	14	0	0	0	0	0	0
no-null	415	15	0	0	0	0	1	0
no-null	415	16	0	0	0	0	0	0
no-null	415	17	0	0	0	0	0	0
no-null	415	18	0	0	0	0	1	0
no-null	415	19	0	0	0	0	0	0
no-null	415	20	0	0	0	0	0	0
intro	416	1	1	0	0	0	0	0
intro	416	2	1	0	0	0	1	0
intro	416	3	1	0	0	0	0	0
intro	416	4	1	0	0	0	0	0
intro	416	5	1	0	0	0	1	0
intro	416	6	1	0	0	0	0	0
intro	416	7	1	0	0	0	1	0
intro	416	8	1	0	0	0	0	0
intro	416	9	1	0	0	0	0	0
intro	416	10	1	0	0	0	0	0
no-null	416	11	0	0	0	0	0	0
no-null	416	12	0	0	0	0	0	0
no-null	416	13	0	0	0	0	0	0
no-null	416	14	0	0	0	0	0	0
no-null	416	15	0	0	0	0	0	0
no-null	416	16	0	0	0	0	0	0
no-null	416	17	0	0	0	0	0	0
no-null	416	18	0	0	0	0	0	0
no-null	416	19	0	0	0	0	1	0
no-null	416	20	0	0	0	0	0	0
intro	417	1	1	0	0	0	1	0
intro	417	2	1	0	0	0	1	0
intro	417	3	1	0	0	0	0	0
intro	417	4	1	0	0	0	0	0
intro	417	5	1	0	0	0	0	0
intro	417	6	1	0	0	0	1	0
intro	417	7	1	0	0	0	1	0
intro	417	8	1	0	0	0	1	0
intro	417	9	1	0	0	0	0	0
intro	417	10	1	0	0	0	0	0
no-null	417	11	0	0	0	0	1	0
no-null	417	12	0	0	0	0	0	0
no-null	417	13	0	0	0	0	0	0
no-null	417	14	0	0	0	0	0	0
no-null	417	15	0	0	0	0	0	0
no-null	417	16	0	0	0	0	1	0
no-null	417	17	0	0	0	0	0	0
no-null	417	18	0	0	0	0	1	0
no-null	417	19	0	0	0	0	0	0
no-null	417	20	0	0	0	0	0	0
intro	418	1	1	0	0	0	1	0
intro	418	2	1	0	0	0	1	0
intro	418	3	1	0	0	0	1	0
intro	418	4	1	0	0	0	0	0
intro	418	5	1	0	0	0	1	0
intro	418	6	1	0	0	0	0	0
intro	418	7	1	0	0	0	0	0
intro	418	8	1	0	0	0	1	0
intro	418	9	1	0	0	0	1	0
intro	418	10	1	0	0	0	0	0
no-null	418	11	0	0	0	0	1	0
no-null	418	12	0	0	0	0	1	0
no-null	418	13	0	0	0	0	0	0
no-null	418	14	0	0	0	0	0	0
no-null	418	15	0	0	0	0	0	0
no-null	418	16	0	0	0	0	1	0
no-null	418	17	0	0	0	0	0	0
no-null	418	18	0	0	0	0	0	0
no-null	418	19	0	0	0	0	0	0
no-null	418	20	0	0	0	0	0	0
intro	419	1	1	0	0	0	1	0
intro	419	2	1	0	0	0	0	0
intro	419	3	1	0	0	0	0	0
intro	419	4	1	0	0	0	0	0
intro	419	5	1	0	0	0	0	0
intro	419	6	1	0	0	0	0	0
intro	419	7	1	0	0	0	0	0
intro	419	8	1	0	0	0	0	0
intro	419	9	1	0	0	0	1	0
intro	419	10	1	0	0	0	0	0
no-null	419	11	0	0	0	0	0	0
no-null	419	12	0	0	0	0	0	0
no-null	419	13	0	0	0	0	0	0
no-null	419	14	0	0	0	0	0	0
no-null	419	15	0	0	0	0	0	0
no-null	419	16	0	0	0	0	0	0
no-null	419	17	0	0	0	0	1	0
no-null	419	18	0	0	0	0	0	0
no-null	419	19	0	0	0	0	0	0
no-null	419	20	0	0	0	0	0	0
intro	420	1	1	0	0	0	1	0
intro	420	2	1	0	0	0	0	0
intro	420	3	1	0	0	0	0	0
intro	420	4	1	0	0	0	1	0
intro	420	5	1	0	0	0	0	0
intro	420	6	1	0	0	0	0	0
intro	420	7	1	0	0	0	0	0
intro	420	8	1	0	0	0	1	0
intro	420	9	1	0	0	0	1	0
intro	420	10	1	0	0	0	0	0
no-null	420	11	0	0	0	0	1	0
no-null	420	12	0	0	0	0	0	0
no-null	420	13	0	0	0	0	0	0
no-null	420	14	0	0	0	0	0	0
no-null	420	15	0	0	0	0	0	0
no-null	420	16	0	0	0	0	1	0
no-null	420	17	0	0	0	0	0	0
no-null	420	18	0	0	0	0	0	0
no-null	420	19	0	0	0	0	0	0
no-null	420	20	0	0	0	0	0	0
intro	421	1	1	0	0	0	1	0
intro	421	2	1	0	0	0	1	0
intro	421	3	1	0	0	0	0	0
intro	421	4	1	0	0	0	0	0
intro	421	5	1	0	0	0	0	0
intro	421	6	1	0	0	0	0	0
intro	421	7	1	0	0	0	0	0
intro	421	8	1	0	0	0	0	0
intro	421	9	1	0	0	0	0	0
intro	421	10	1	0	0	0	0	0
no-null	421	11	0	0	0	0	1	0
no-null	421	12	0	0	0	0	0	0
no-null	421	13	0	0	0	0	0	0
no-null	421	14	0	0	0	0	0	0
no-null	421	15	0	0	0	0	0	0
no-null	421	16	0	0	0	0	1	0
no-null	421	17	0	0	0	0	0	0
no-null	421	18	0	0	0	0	0	0
no-null	421	19	0	0	0	0	0	0
no-null	421	20	0	0	0	0	0	0
intro	422	1	1	0	0	0	0	0
intro	422	2	1	0	0	0	0	0
intro	422	3	1	0	0	0	0	0
intro	422	4	1	0	0	0	0	0
intro	422	5	1	0	0	0	0	0
intro	422	6	1	0	0	0	0	0
intro	422	7	1	0	0	0	0	0
intro	422	8	1	0	0	0	0	0
intro	422	9	1	0	0	0	0	0
intro	422	10	1	0	0	0	0	0
no-null	422	11	0	0	0	0	0	0
no-null	422	12	0	0	0	0	0	0
no-null	422	13	0	0	0	0	0	0
no-null	422	14	0	0	0	0	0	0
no-null	422	15	0	0	0	0	0	0
no-null	422	16	0	0	0	0	0	0
no-null	422	17	0	0	0	0	0	0
no-null	422	18	0	0	0	0	0	0
no-null	422	19	0	0	0	0	0	0
no-null	422	20	0	0	0	0	0	0
intro	423	1	1	0	0	0	0	0
intro	423	2	1	0	0	0	0	0
intro	423	3	1	0	0	0	0	0
intro	423	4	1	0	0	0	1	0
intro	423	5	1	0	0	0	0	0
intro	423	6	1	0	0	0	0	0
intro	423	7	1	0	0	0	0	0
intro	423	8	1	0	0	0	1	0
intro	423	9	1	0	0	0	0	0
intro	423	10	1	0	0	0	0	0
no-null	423	11	0	0	0	0	0	0
no-null	423	12	0	0	0	0	1	0
no-null	423	13	0	0	0	0	0	0
no-null	423	14	0	0	0	0	0	0
no-null	423	15	0	0	0	0	0	0
no-null	423	16	0	0	0	0	0	0
no-null	423	17	0	0	0	0	0	0
no-null	423	18	0	0	0	0	0	0
no-null	423	19	0	0	0	0	0	0
no-null	423	20	0	0	0	0	0	0
intro	424	1	1	0	0	0	1	0
intro	424	2	1	0	0	0	1	0
intro	424	3	1	0	0	0	1	0
intro	424	4	1	0	0	0	1	0
intro	424	5	1	0	0	0	1	0
intro	424	6	1	0	0	0	1	0
intro	424	7	1	0	0	0	0	0
intro	424	8	1	0	0	0	0	0
intro	424	9	1	0	0	0	0	0
intro	424	10	1	0	0	0	0	0
no-null	424	11	0	0	0	0	1	0
no-null	424	12	0	0	0	0	0	0
no-null	424	13	0	0	0	0	0	0
no-null	424	14	0	0	0	0	0	0
no-null	424	15	0	0	0	0	0	0
no-null	424	16	0	0	0	0	0	0
no-null	424	17	0	0	0	0	0	0
no-null	424	18	0	0	0	0	1	0
no-null	424	19	0	0	0	0	0	0
no-null	424	20	0	0	0	0	0	0
intro	501	1	1	0	0	0	1	0
intro	501	2	1	0	0	0	1	0
intro	501	3	1	0	0	0	1	0
intro	501	4	1	0	0	0	1	0
intro	501	5	1	0	0	0	1	0
intro	501	6	1	0	0	0	0	0
intro	501	7	1	0	0	0	1	0
intro	501	8	1	0	0	0	0	0
intro	501	9	1	0	0	0	0	0
intro	501	10	1	0	0	0	1	0
no-neg	501	11	0	0	0	1	0	0
no-neg	501	12	0	0	0	1	0	0
no-neg	501	13	0	0	0	1	0	0
no-neg	501	14	0	0	0	1	1	0
no-neg	501	15	0	0	0	1	1	0
no-neg	501	16	0	0	0	1	0	0
no-neg	501	17	0	0	0	1	0	0
no-neg	501	18	0	0	0	1	0	0
no-neg	501	19	0	0	0	1	0	0
no-neg	501	20	0	0	0	1	0	0
intro	502	1	1	0	0	0	0	0
intro	502	2	1	0	0	0	0	0
intro	502	3	1	0	0	0	1	0
intro	502	4	1	0	0	0	0	0
intro	502	5	1	0	0	0	0	0
intro	502	6	1	0	0	0	1	0
intro	502	7	1	0	0	0	0	0
intro	502	8	1	0	0	0	0	0
intro	502	9	1	0	0	0	0	0
intro	502	10	1	0	0	0	1	0
no-neg	502	11	0	0	0	1	1	0
no-neg	502	12	0	0	0	1	0	0
no-neg	502	13	0	0	0	1	0	0
no-neg	502	14	0	0	0	1	0	0
no-neg	502	15	0	0	0	1	0	0
no-neg	502	16	0	0	0	1	0	0
no-neg	502	17	0	0	0	1	0	0
no-neg	502	18	0	0	0	1	0	0
no-neg	502	19	0	0	0	1	0	0
no-neg	502	20	0	0	0	1	0	0
intro	503	1	1	0	0	0	0	0
intro	503	2	1	0	0	0	1	0
intro	503	3	1	0	0	0	0	0
intro	503	4	1	0	0	0	0	0
intro	503	5	1	0	0	0	1	0
intro	503	6	1	0	0	0	1	0
intro	503	7	1	0	0	0	0	0
intro	503	8	1	0	0	0	0	0
intro	503	9	1	0	0	0	1	0
intro	503	10	1	0	0	0	0	0
no-neg	503	11	0	0	0	1	1	0
no-neg	503	12	0	0	0	1	1	0
no-neg	503	13	0	0	0	1	1	0
no-neg	503	14	0	0	0	1	1	0
no-neg	503	15	0	0	0	1	1	0
no-neg	503	16	0	0	0	1	1	0
no-neg	503	17	0	0	0	1	0	0
no-neg	503	18	0	0	0	1	0	0
no-neg	503	19	0	0	0	1	1	0
no-neg	503	20	0	0	0	1	0	0
intro	504	1	1	0	0	0	1	0
intro	504	2	1	0	0	0	1	0
intro	504	3	1	0	0	0	1	0
intro	504	4	1	0	0	0	1	0
intro	504	5	1	0	0	0	1	0
intro	504	6	1	0	0	0	0	0
intro	504	7	1	0	0	0	0	0
intro	504	8	1	0	0	0	0	0
intro	504	9	1	0	0	0	1	0
intro	504	10	1	0	0	0	1	0
no-neg	504	11	0	0	0	1	1	0
no-neg	504	12	0	0	0	1	1	0
no-neg	504	13	0	0	0	1	1	0
no-neg	504	14	0	0	0	1	1	0
no-neg	504	15	0	0	0	1	1	0
no-neg	504	16	0	0	0	1	1	0
no-neg	504	17	0	0	0	1	1	0
no-neg	504	18	0	0	0	1	1	0
no-neg	504	19	0	0	0	1	1	0
[truncated: 881 more rows]
